# Supplementary material for: Interactive effect between tree ageing and trunk-boring pest reduces hydraulics and carbon metabolism in Hippophae rhamnoides
Source: AoB Plants. 2022 Oct 22;14(6):plac051. doi: 10.1093/aobpla/plac051 (PMC9762721; doi:10.1093/aobpla/plac051)
Supplement: plac051_suppl_Supplementary_Data [file plac051_suppl_supplementary_data.xlsx]

## Sheet: Sheet1
Height	4y	2.31	2.89	2.62	2.48	2.61	2.69
Height	15yN	4.26	3.14	3.97	4.43	4.68	3.92
Height	15yH	4.35	4.58	3.89	4.01	4.3	3.9
Basal diameter	4y	5	6.4	5.5	5.2	5.7	4.9
Basal diameter	15yN	7.5	10.9	11.8	10.6	9	9.3
Basal diameter	15yH	11.7	7.1	11	8.3	9.3	9.9
Length of annual branch	4y	17.2	11.6	12.3	18.9	16.5	18.9
Length of annual branch	15yN	6.9	4.7	4.5	10.1	9.9	11.3
Length of annual branch	15yH	6.7	5.5	6.5	3.7	3.9	2.5
Basal diameter of annual branch	4y	1.8	2.5	1.8	2.2	2.5	2.4
Basal diameter of annual branch	15yN	0.9	1.2	0.9	1.4	1.3	1.2
Basal diameter of annual branch	15yH	1.1	0.5	1.4	0.4	1.6	0.7
Leaf area	4y	2.352	2.818	2.368	2.24	2.01	2.47
Leaf area	15yN	1.38	0.896	1.32	1.24	1.37	1.01
Leaf area	15yH	0.526286	0.506286	0.506286	0.63	0.61	0.45
Leaf mass per area	4y	111.86	115.57	116.25	105.04	104.27	114.23
Leaf mass per area	15yN	97.82	98.76	105.95	98.74	97.85	103.23
Leaf mass per area	15yH	85.69	83.59	93.97	92.57	87.43	86.55
Horizontal 0-20 Vertical 0-20	4y	933	704	836
Horizontal 0-20 Vertical 0-20	15yN	398	441	324
Horizontal 0-20 Vertical 0-20	15yH	213	191	180
Horizontal 0-20 Vertical 20-40	4y	261	282	319
Horizontal 0-20 Vertical 20-40	15yN	421	450	404
Horizontal 0-20 Vertical 20-40	15yH	143	170	114
Horizontal 0-20 Vertical 40-60	4y	78	112	96
Horizontal 0-20 Vertical 40-60	15yN	156	126	133
Horizontal 0-20 Vertical 40-60	15yH	104	115	133
Horizontal 20-40 Vertical 0-20	4y	863	770	629
Horizontal 20-40 Vertical 0-20	15yN	577	549	478
Horizontal 20-40 Vertical 0-20	15yH	248	198	186
Horizontal 20-40 Vertical 20-40	4y	248	214	313
Horizontal 20-40 Vertical 20-40	15yN	150	160	134
Horizontal 20-40 Vertical 20-40	15yH	121	132	174
Horizontal 20-40 Vertical 40-60	4y	90	116	85
Horizontal 20-40 Vertical 40-60	15yN	132	139	96
Horizontal 20-40 Vertical 40-60	15yH	44	32	32
Horizontal 40-60 Vertical 0-20	4y	346	311	263
Horizontal 40-60 Vertical 0-20	15yN	682	660	461
Horizontal 40-60 Vertical 0-20	15yH	187	207	172
Horizontal 40-60 Vertical 20-40	4y	210	249	291
Horizontal 40-60 Vertical 20-40	15yN	255	169	224
Horizontal 40-60 Vertical 20-40	15yH	52	43	45
Horizontal 40-60 Vertical 40-60	4y	107	100	118
Horizontal 40-60 Vertical 40-60	15yN	87	93	99
Horizontal 40-60 Vertical 40-60	15yH	42	35	24
Early wood vessel diameter	4y	15.3	20.4	24.8	25.3	27.6	28.6	19.6	29.6	30.4	42.1	52.2	32.2	55.7	32.4	33	34.1	34.2	34.7	35.1	25.4	45.4	35.4	35.7	55.9	36.2	26.3	46.4	27.1	37.1	57.6	37.8	38	18	38.7	29.6	39.8	40	40.6	41.4	41.6	42.1	42.3	43	43.4	43.5	43.8	44	44.3
Early wood vessel diameter	15yN	16.16	21	21.02	21.02	21.95	22.02	22.02	22.85	23.09	23.43	23.77	25.02	44.6	27.02	27.2	28.16	28.3	29.02	29.12	31.05	31.76	32.06	35.47	35.9	36.35	37.01	37.22	38.21	38.47	39	39.05	39.56	39.81	40.01	41.05	42.19	42.52	43.29	45.89	46.01	46.32	47.38	48.66	50	50.09	50.16	50.33	51.35
Early wood vessel diameter	15yH	11.86	15.73	16.48	20.73	24.45	25.62	27.2	18.32	29.62	29.73	30.17	31.14	31	31.77	32.22	32.97	33.05	35.06	37.18	38.41	38.49	38.85	39.3	39.56	40.32	42.32	52.81	43.2	43.74	43.98	46.31	47.46	52.23	53.21	53.33	54.14	56.81	57.59	57.69	59.08	61.16	44.7	45.3	33.2	21.5	44.7	15.3	43.6
Early wood vessel density	4y	337	268	275	307	278	300
Early wood vessel density	15yN	193	223	231	238	235	228
Early wood vessel density	15yH	212	242	172	236	175	221
Early wood width	4y	253	227	285	297	265	243
Early wood width	15yN	226	184	176	176	137	158
Early wood width	15yH	153	136	118	114	133	152
branch specific hydraulic conductivity	4y	4.39	5.22	5.71	3.57	3.03	3.06
	15yN	2.25	2.61	1.83	1.85	1.97	2.02
	15yH	0.42	0.55	0.58	0.42	0.6	0.51
leaf specific hydraulic conductivity	4y	0.0013202	0.0019777	0.00090539	0.0017702	0.0015733	0.0013122
	15yN	0.00091465	0.0010234	0.00094328	0.0009935	0.0009976	0.00088456
	15yH	0.00045325	0.00057644	0.00051896	0.0006123	0.0005044	0.00047547
Branch embolism vulnerability curves	4y	0.5	0.063	0.079	0.066471	0.067	0.069	0.079
		1	0.113	0.102	0.076	0.145	0.062	0.147
		1.5	0.102	0.113	0.097	0.203	0.219	0.094
		2	0.245	0.123357	0.162534	0.236	0.13	0.137
		2.5	0.294	0.201	0.259514	0.297	0.192	0.258
		3	0.376	0.285846	0.392	0.322	0.254	0.345
		3.5	0.412	0.42205	0.505279	0.459673	0.517	0.458
		4	0.51	0.506	0.508	0.509	0.525	0.51
		4.5	0.598	0.609792	0.636386	0.675409	0.675	0.651
		5	0.793	0.779	0.763172	0.796898	0.802	0.747
		5.5	0.9	0.883	0.871	0.891	0.863	0.882
	15yN	0.5	0.0048	0.0211397	0.013321	0.0160131	0.007	0.008
		1	0.0566038	0.0855699	0.0608294	0.0631255	0.083333	0.077123
		1.5	0.204313	0.141268	0.156732	0.301272	0.123411	0.1133
		2	0.216262	0.310662	0.401687	0.241616	0.21331	0.201
		2.5	0.329194	0.393382	0.516751	0.435808	0.3124	0.2977
		3	0.584187	0.641636	0.726679	0.622026	0.56233	0.54112
		3.5	0.783558	0.692187	0.816589	0.653815	0.71473	0.76833
		4	0.917842	0.814731	0.865136	0.8016	0.89222	0.9055
	15yH	0.5	0.218026	0.301093	0.19831	0.28899	0.198111	0.20097
		1	0.4189	0.421852	0.425888	0.52333	0.547741	0.506233
		1.5	0.587379	0.67	0.604209	0.762313	0.60231	0.596743
		2	0.609709	0.709167	0.663272	0.68213	0.74433	0.71109
		2.5	0.680259	0.742778	0.683327	0.81112	0.72033	0.701223
		3	0.668887	0.816241	0.722788	0.82123	0.801233	0.79233
		3.5	0.719159	0.85463	0.762842	0.821233	0.888552	0.806023
		4	0.771845	0.890926	0.831546	0.92222	0.930823	0.820021
Predawn water potential in dry season	4y	0.8	0.68	0.85	0.92	0.73	0.76
	15yN	1	0.94	0.92	1.04	0.93	0.92
	15yH	1.19	1.03	1.07	1.15	1.2	1.1
Predawn water potential in wet season	4y	0.3	0.3	0.35	0.35	0.3	0.3
	15yN	0.4	0.6	0.45	0.45	0.6	0.4
	15yH	0.5	0.56	0.6	0.55	0.63	0.48
Midday water potential in dry season	4y	2.1	2.13	2.1	2.2	2.16	2.05
	15yN	2.5	2.7	2.4	2.45	2.63	2.4
	15yH	2.8	2.6	2.85	2.5	2.54	2.84
Midday water potential in wet season	4y	1.65	1.35	1.5	1.4	1.5	1.6
	15yN	1.65	1.7	1.95	1.8	1.8	1.75
	15yH	2.1	2.1	2.25	1.85	2.1	2.05
Predawn PLC in dry season	4y	31.99	45.28	32.82	37.09	30.37	43.25
	15yN	81.96	78.69	68.24	68.32	63.86	77.82
	15yH	96.88	94.97	89.35	92.47	91.76	98.63
Predawn PLC in wet season	4y	18.33	17.02	25.55	20.82	15.25	27.59
	15yN	58.87	63.89	56.07	49.29	50.74	63.35
	15yH	94.34	90.83	86.17	96.34	89.35	95.78
Midday PLC in dry season	4y	68.26	78.23	69.04	52.33	57.83	75.47
	15yN	74.61	75.41	88.94	77.83	80.78	84.16
	15yH	97.64	98.12	90.01	90.36	97.09	98.45
Midday PLC in wet season	4y	58.51	56.57	45.35	62.37	47.39	64.24
	15yN	69.85	79.45	78.89	70.32	69.97	79.64
	15yH	98.15	92.77	95.68	88.45	91.27	96.18
Difference between midday and predawn PLC in dry season	4y	30.06
	15yN	7.14
	15yH	1.26833
Difference between midday and predawn PLC in wet season	4y	34.9783
	15yN	17.6517
	15yH	1.615
Cell viability index in dry season	4y	1	1	1	1	1	1
	15yN	0.473	0.432	0.371	0.447	0.393	0.462
	15yH	0.228	0.214	0.223	0.237	0.238	0.225
Cell viability index in wet season	4y	1	1	1	1	1	1
	15yN	0.536	0.427	0.559	0.561	0.443	0.411
	15yH	0.223	0.242	0.297	0.305	0.244	0.226
Net photosynthetic rate in dry season	4y	9.38	9.1	8.54	8.47	9.03	9.38
	15yN	7.21	7.67	6.677	8.09	5.782	6.133
	15yH	3.024	4.039	2.905	3.836	3.702	3.202
Net photosynthetic rate in wet season	4y	15.91	17.55	17.87	17.1	17.03	15.46
	15yN	10.18	11.34	11.17	11.53	11.91	11.23
	15yH	5.32	4.32	5.77	4.15	5.48	5.02
Stomatal conductance in dry season	4y	0.5831	0.6405	0.5705	0.5789	0.3731	0.4438
	15yN	0.3465	0.3808	0.1855	0.3927	0.2177	0.3044
	15yH	0.1407	0.1624	0.1589	0.1813	0.1922	0.1504
Stomatal conductance in wet season	4y	1.12	1.29	0.731	1.11	1.23	1.25
	15yN	0.693	0.793	0.827	0.8	0.627	0.75
	15yH	0.201	0.201	0.232	0.227	0.259	0.24
Transpiration in dry season	4y	3.536	3.585	3.906	3.927	3.549	3.144
	15yN	3.059	2.832	3.109	3.577	2.795	3.0816
	15yH	2.023	2.534	2.583	2.527	2.6147	2.2122
Transpiration in wet season	4y	7.07	5.81	8.27	8.73	5.63	6.9
	15yN	7.02	5.17	4.13	4.95	5.95	5.45
	15yH	2.89	2.89	3.62	3.69	3.61	3.29
Branch xylem soluble sugar content in dry season	4y	2.38	2.94	2.07	3.09	2.53	2.75
	15yN	2.77	2.54	1.81	1.92	2.46	2.62
	15yH	2.52	2.02	2.97	2.57	2.48	2.42
Branch xylem soluble sugar content in wet season	4y	1.82	2.31	2.65	2.04	2.29	2.46
	15yN	1.94	2.36	2.17	2.09	2.15	1.79
	15yH	1.69	2.08	1.81	1.99	2.38	2.21
Branch phloem soluble sugar content in dry season	4y	4.63	4.60411	5.23	4.73	4.61	4.41
	15yN	6.01	5.21	4.77	4.97	5.44	5.92
	15yH	6.31644	5.78	5.39	5.63	6.11	5.74
Branch phloem soluble sugar content in wet season	4y	3.65	2.78	2.83	3.05	3.54	3.27
	15yN	4	4.52	3.79	3.86	4.44	4.11
	15yH	3.35	3.98	4.23	3.28	3.87	3.94
Root xylem soluble sugar content in dry season	4y	4.17	4.35	3.33	3.77	3.98	3.94
	15yN	3.98	3.69	3.33	4.06	3.47	3.19
	15yH	3.25	3.32	2.46	2.64	2.75	2.31
Root xylem soluble sugar content in wet season	4y	4.07	3.03	3.63151	3.33	3.67	3.83
	15yN	2.87	3.55	2.62	2.91	3.2	3.01
	15yH	2.62	3.13	2.06	2.34	2.47	2.74
Root phlome soluble sugar content in dry season	4y	3.46575	4.4274	4.07	3.83	4.17	3.96
	15yN	4.05	2.87	3.69	3.39	3.67	3.54
	15yH	3.57	2.82	3.7411	2.75	3.43	3
Root phlome soluble sugar content in wet season	4y	3.45	3.19	2.48	2.88	3.21	3.05
	15yN	2.78	2.34	3.46	2.7	2.99	2.89
	15yH	2.47	2.11	2.23	2.53	1.87	1.72
Branch xylem starch content in dry season	4y	2.58055	2.36	3.37	2.34	2.73	3.01
	15yN	2.65041	3.34356	3.33603	3.11	3.47	3.15
	15yH	2.40932	1.64	1.93	2.21	1.87	1.9
Branch xylem starch content in wet season	4y	2.81	3.67	2.98	3.06	3.53	3.29
	15yN	3.42	3.78	3.92	4.13	3.67	3.6
	15yH	2.49	3.18	3.22	3.51	2.95	2.89
Branch phloem starch content in dry season	4y	3.10041	3.56548	3.98	3.44	3.55	3.65
	15yN	3.33	2.94	4.38397	3.55	4.08	3.88
	15yH	4.15	3.57	3.03	2.93	3.78	3.44
Branch phloem starch content in wet season	4y	4.26	3.58	4.59	3.89	4.21	4.33
	15yN	4.56	4.25	3.66	3.98	4.17	4.32
	15yH	4.23	4.55	3.69	4.03	4.28	4.16
Root xylem starch content in dry season	4y	3.38	3.56822	3	2.87	2.91	2.49
	15yN	3.17	2.71	2.45	2.33	1.92	2.14
	15yH	2.78	1.95	2.42986	2.31	2.25	2.43
Root xylem starch content in wet season	4y	4.18	3.36822	2.77	3.03	2.92	3.84
	15yN	3.08	2.17	2.39	2.4	2.69	2.54
	15yH	2.77	2.45	1.73	2.11	2.17	2.22
Root phlome starch content in dry season	4y	2.95	4.71479	3.15	3.54	4.01	3.87
	15yN	3.02	2.55	3.66	2.99	3.36	3.1
	15yH	2.41	1.55589	1.98	1.57	1.68	1.41
Root phlome starch contentin in wet season	4y	3.73	4.82	4.37	4.24	4.59	4.09
	15yN	3.69	2.56	3.35	2.99	3.3	3.41
	15yH	2.78	1.66	2.15	2.43	1.87	2.01
Branch xylem NSC content in dry season	4y	4.96055	5.3	5.44	5.43	5.26	5.76
	15yN	5.42041	5.88356	5.14603	5.03	5.93	5.77
	15yH	4.92932	3.66	4.9	4.78	4.35	4.32
Branch xylem NSC content in wet season	4y	4.63	5.98	5.63	5.1	5.82	5.75
	15yN	5.36	6.14	6.09	6.22	5.82	5.39
	15yH	4.18	5.26	5.03	5.5	5.33	5.1
							0
Branch phloem NSC content in dry season	4y	7.73041	8.16959	9.21	8.17	8.16	8.06
	15yN	9.34	8.15	9.15397	8.52	9.52	9.8
	15yH	10.4664	9.35	8.42	8.56	9.89	9.18
							0
Branch phloem NSC content in wet season	4y	7.91	6.36	7.42	6.94	7.75	7.6
	15yN	8.56	8.77	7.45	7.84	8.61	8.43
	15yH	7.58	8.53	7.92	7.31	8.15	8.1
							0
Root xylem NSC content in dry season	4y	7.55	7.91822	6.33	6.64	6.89	6.43
	15yN	7.15	6.4	5.78	6.39	5.39	5.33
	15yH	6.03	5.27	4.88986	4.95	5	4.74
							0
Root xylem NSC content in wet season	4y	8.25	6.39822	6.40151	6.36	6.59	7.67
	15yN	5.95	5.72	5.01	5.31	5.89	5.55
	15yH	5.39	5.58	3.79	4.45	4.64	4.96
							0
Root phlome NSC content in dry season	4y	6.41575	9.14219	7.22	7.37	8.18	7.83
	15yN	7.07	5.42	7.35	6.38	7.03	6.64
	15yH	5.98	4.37589	5.7211	4.32	5.11	4.41
							0
Root phlome NSC content in wet season	4y	7.18	8.01	6.85	7.12	7.8	7.14
	15yN	6.47	4.9	6.81	5.69	6.29	6.3
	15yH	5.25	3.77	4.38	4.96	3.74	3.73
[truncated: 53 more columns]
